# Supplementary material for: Nitrapyrin addition mitigates nitrous oxide emissions and raises nitrogen use efficiency in plastic-film-mulched drip-fertigated cotton field
Source: PLoS One. 2017 May 8;12(5):e0176305. doi: 10.1371/journal.pone.0176305 (PMC5421752; doi:10.1371/journal.pone.0176305)
Supplement: S1 Data — (XLSX) [file pone.0176305.s001.xlsx]

## Sheet: Figure 2
N2O fluxes (ug N m-2 h-1)
Month	Control			Urea			Urea+nitrapyrin
June	Repeat 1	Repeat 2	Repeat 3	Repeat 1	Repeat 2	Repeat 3	Repeat 1	Repeat 2	Repeat 3
1	146.9	174.1	160.5	275.26	297.03	286.15	278.36	275.33	276.85
2	177.08	219.2	198.14	283.62	270.61	319.59	252.79	237.72	314.8
3	245.24	196.43	220.83	312.96	304.19	308.57	289.34	300.9	295.12
4	214.12	202.79	208.45	267.29	364.51	315.9	257.33	318.14	287.73
5	186.06	211.4	198.73	323.3	229.03	276.16	264.08	242.39	244.01
7	141.23	201.52	171.37	256.96	227.98	242.47	255.33	201.01	228.17
	Control			Urea			Urea+nitrapyrin
July	Repeat 1	Repeat 2	Repeat 3	Repeat 1	Repeat 2	Repeat 3	Repeat 1	Repeat 2	Repeat 3
1	192.55	130.73	161.64	365.57	290.66	328.11	314.61	233.39	274
2	212.25	177.76	195	383.48	447.59	415.54	305.11	374.1	269.26
3	200.44	222.25	211.34	409.21	423.58	375.17	345.72	290.04	263.68
4	190.78	163.11	176.94	382.51	409.12	308.32	299.77	261.29	280.53
5	188.66	155.58	189.7	324.77	348.63	289.65	249.16	280.69	264.92
7	191.38	161.1	176.24	344.6	258.19	259.4	216.97	229.23	223.1
	Control			Urea			Urea+nitrapyrin
July	Repeat 1	Repeat 2	Repeat 3	Repeat 1	Repeat 2	Repeat 3	Repeat 1	Repeat 2	Repeat 3
1	149.94	139.06	144.5	203.57	243.55	239.39	223.01	214.54	218.78
2	183.32	163.51	173.41	358.15	196.1	277.12	290.29	256.23	273.26
3	150.28	133.55	167.01	260.53	339.79	300.16	258.13	279.56	268.84
4	139.84	172.01	155.92	221.16	286.22	253.69	204.26	242.28	223.27
5	180.66	165.66	103.55	196.25	212.55	204.4	145.94	176.06	161
7	136.86	187.15	118.73	170.36	198.67	184.51	126.46	181.45	153.95
WFPS (%)
Month	Control			Urea			Urea+nitrapyrin
June	Repeat 1	Repeat 2	Repeat 3	Repeat 1	Repeat 2	Repeat 3	Repeat 1	Repeat 2	Repeat 3
1	61.69	59.55	59.43	57.24	62.43	58.73	61.92	67.42	56.29
2	59.71	51.27	54.53	59.73	57.28	52.76	53.15	55.27	52.27
3	52.27	46.98	44.01	47.27	45.66	43.24	46.45	44	45.78
4	43.86	44.82	38.52	44.54	42.66	37.48	42.93	42.43	34.71
5	47.64	40.92	38.11	40.79	40.31	38.75	38.66	40.26	37.61
7	38.3	37.52	30.64	38.47	37.62	37.37	38.74	35.76	37.42
	Control			Urea			Urea+nitrapyrin
July	Repeat 1	Repeat 2	Repeat 3	Repeat 1	Repeat 2	Repeat 3	Repeat 1	Repeat 2	Repeat 3
1	67.84	67.99	65.13	64.94	71.86	62.92	69.78	57.15	65.89
2	59.9	54.82	56.82	55.02	56.64	61.06	63.21	59.5	61.36
3	55.68	53.69	46.76	51.31	54.3	53.93	57.79	58.32	52.07
4	54.47	48.92	36.83	49.92	44.07	47.64	50.37	48.89	43.51
5	50.24	47.01	35.44	44.22	44.55	43.82	43.41	49.39	36.31
7	35.91	30.59	43.7	38.49	36.07	41.4	35.2	38.3	34.67
	Control			Urea			Urea+nitrapyrin
July	Repeat 1	Repeat 2	Repeat 3	Repeat 1	Repeat 2	Repeat 3	Repeat 1	Repeat 2	Repeat 3
1	60.38	55.82	56.26	57.39	54.62	59.55	64.15	63.65	56.2
2	48.68	50.79	40.86	43.58	37.11	43.9	51.48	39.83	46.76
3	45.54	46.91	36.7	39.59	35.52	39.11	43.78	45.46	37.9
4	43.83	46.56	31.21	42.81	35.25	39.03	40.6	40.7	35.8
5	42.76	47.8	28.39	36.74	32.78	42.36	38.38	41.72	39.43
7	34.34	41.72	26.97	32.73	34.3	33.77	40.32	36.78	27.5
Soil temperature (℃)
Month	Control			Urea			Urea+nitrapyrin
June	Repeat 1	Repeat 2	Repeat 3	Repeat 1	Repeat 2	Repeat 3	Repeat 1	Repeat 2	Repeat 3
1	23	21.5	20.5	23.5	21	20.5	24	22	21
2	21.5	22	23	23	22	22.5	22.5	22.5	23.5
3	24	23.5	23.5	24	24	22	24	23	21.5
4	22.5	22	23	23.5	24	22.5	23.5	22	23
5	23	22.5	23	22.5	23	22	22	23	22
7	22.5	21.5	23.5	23.5	23	22.5	22.5	23.5	23
	Control			Urea			Urea+nitrapyrin
July	Repeat 1	Repeat 2	Repeat 3	Repeat 1	Repeat 2	Repeat 3	Repeat 1	Repeat 2	Repeat 3
1	20.5	21	21	22	21	22.5	22.5	20	20
2	20	22	21	21.5	22	21	20	21	20.5
3	21	22	21	21.5	23	22	21	21	22.5
4	20	22	21	20.5	21.5	21	20.5	21	22
5	22	22	21.5	22.5	22	21.5	20.5	21.5	22
7	22.5	22	21.5	21.5	22	21	21	21	21
	Control			Urea			Urea+nitrapyrin
July	Repeat 1	Repeat 2	Repeat 3	Repeat 1	Repeat 2	Repeat 3	Repeat 1	Repeat 2	Repeat 3
1	21	21.5	21	21.5	21.5	21.5	22	21.5	20.5
2	22	22.5	22.5	23.5	21.5	20.5	22.5	21.5	22
3	21	22	21	21	22	22	21.5	21.5	22
4	21.5	22.5	22	21	22	21.5	21	22	21.5
5	21.5	22	21.5	22.5	22	21	22.5	21.5	21.5
7	21.5	22	22	22.5	20.5	21	22.5	21	20

## Sheet: Figure 3
NH4+-N concentrations (kg ha-1)
Month	Control			Urea			Urea+nitrapyrin
June	Repeat 1	Repeat 2	Repeat 3	Repeat 1	Repeat 2	Repeat 3	Repeat 1	Repeat 2	Repeat 3
1	26.7	25.57	27.04	24.4	28.39	25.64	31.14	34.01	30.84
2	25.43	27.88	25.3	31.77	27.97	28.61	30.35	33.42	32.37
3	26.93	28.43	24.9	31.6	28.73	28.32	30.88	31.4	27.7
4	23.75	26.08	22.3	26.28	26.38	27.23	27.23	27.6	30.4
5	24.03	21.32	20.7	24.04	25.87	24.45	24.04	25.89	25.64
7	24.21	20.76	22.48	23.71	23.27	23.71	25.1	27.24	25.1
	Control			Urea			Urea+nitrapyrin
July	Repeat 1	Repeat 2	Repeat 3	Repeat 1	Repeat 2	Repeat 3	Repeat 1	Repeat 2	Repeat 3
1	22.09	20.85	22.97	35.3	41.3	28.87	48.65	45.5	44.91
2	32.65	21.63	24.85	34.03	27.26	23.41	38.35	41.79	44.21
3	21.37	20.88	20.09	33.1	27.15	23.8	33.83	44.66	41.87
4	24.92	22.73	24.75	25.57	22.42	24.84	40.66	33	40.52
5	22.34	22.26	22.94	30.66	24.08	31.91	37.7	39.85	34.48
7	18.04	17.31	20.01	25.39	24.72	32.82	32.59	33.65	38.87
	Control			Urea			Urea+nitrapyrin
July	Repeat 1	Repeat 2	Repeat 3	Repeat 1	Repeat 2	Repeat 3	Repeat 1	Repeat 2	Repeat 3
1	21.65	20.22	24.67	32.15	36.83	31.83	46.63	44.36	46.57
2	29.26	28.67	28.44	31.62	31.62	30.25	45.54	48.45	51.37
3	28.9	26.92	29.77	31.44	36.09	37.38	46.43	45.92	48.14
4	26.25	27	27.77	35.28	32.04	33.66	42.85	45.3	47.04
5	24.96	28.96	25.26	28.87	34.34	32.3	41.73	39.38	39.82
7	26.07	24.59	24.1	31.93	32.43	28.34	38.76	35.82	39.09
NO3--N concentrations (kg ha-1)
Month	Control			Urea			Urea+nitrapyrin
June	Repeat 1	Repeat 2	Repeat 3	Repeat 1	Repeat 2	Repeat 3	Repeat 1	Repeat 2	Repeat 3
1	35.98	32.89	36.33	42.45	46.27	45.11	40.59	40.6	40.38
2	40.09	42.53	43.03	52.22	54.87	45.9	50.13	48.66	49.48
3	43.2	47.1	44.68	58.43	51.72	57.71	50.42	47.22	51.08
4	41.76	43.69	43.02	50.88	48.95	51.55	49.28	48.46	49.28
5	41.63	44.55	42.78	52.05	43.56	44.97	49.26	43.39	41.4
7	35.47	40.77	38.12	45.01	50.28	50.74	43.89	43.96	39.99
	Control			Urea			Urea+nitrapyrin
July	Repeat 1	Repeat 2	Repeat 3	Repeat 1	Repeat 2	Repeat 3	Repeat 1	Repeat 2	Repeat 3
1	42.16	45.84	49.29	64.81	67.49	58.66	49.7	53.79	54.51
2	43.81	40.81	48.52	53.73	64.82	58.49	42.89	48.95	43.57
3	41.24	41.89	46.07	53.4	52.79	54.32	43.02	45.17	43.82
4	42.18	41.09	46.8	52.87	56.24	47.58	43.88	39.95	43.61
5	38.61	38.11	37.84	55.58	59.64	45.8	46.97	41.64	44.8
7	34.13	34.18	37	44.89	49.43	48.12	40.5	40.72	46
	Control			Urea			Urea+nitrapyrin
July	Repeat 1	Repeat 2	Repeat 3	Repeat 1	Repeat 2	Repeat 3	Repeat 1	Repeat 2	Repeat 3
1	41.29	44.18	36.36	56.76	51.36	64.56	46.51	46.75	50.2
2	38.89	33.53	44.45	49.98	46.74	59.11	42.48	40.78	44.91
3	40.11	42.99	36.43	52.51	56.63	49.85	49.33	43.01	41.15
4	39.38	36.2	38.42	52.62	50.98	55.36	40	49.16	40.71
5	39.28	34.04	36.29	50.2	42.3	47.21	39.6	40.32	44.48
7	29.98	34.3	34	50.18	43.69	45.35	39.32	35.58	44.6

## Sheet: Table 2
N2O emissions rates (kg N ha-1)
Treatments	Control					Urea					Urea+nitrapyrin
Month	Repeat 1	Repeat 2	Repeat 3	Mean	SD	Repeat 1	Repeat 2	Repeat 3	Mean	SD	Repeat 1	Repeat 2	Repeat 3	Mean	SD
June	1.08499	1.17513	1.13006	1.13006	0.0450706	1.79322	1.70676	1.79369	1.76456	0.0500505	1.63554	1.60356	1.67685	1.63865	0.0367426
July	1.12715	0.982031	1.0799	1.06303	0.0740176	2.25232	2.26982	2.01289	2.17834	0.143551	1.74714	1.74075	1.61585	1.70124	0.0740262
August	0.885221	0.901861	0.780052	0.855711	0.0660489	1.44653	1.50313	1.48297	1.47754	0.028689	1.24411	1.3689	1.3065	1.3065	0.0623986
Total	3.09737	3.05903	2.99002	3.0488	0.0543997	5.49206	5.47971	5.28955	5.42044	0.113525	4.62678	4.71321	4.5992	4.6464	0.0594856

## Sheet: Table 3
Data for pearson correlation and path analysis
n	Treatments	NH4-N(kg ha-1)	NO3-N(kg ha-1)	WFPS（%）	Soil tempertature(℃)	N2O fluxes (ug N m-2 h-1)
1	Control	26.6956	40.9777	61.6906	23	146.903		0.1965	0.628467	0.287868	0.10759
2	Control	25.4319	30.0906	59.7126	21.5	177.081
3	Control	26.9347	43.1952	52.2746	24	245.234
4	Control	23.749	41.7613	43.8578	22.5	214.119
5	Control	24.026	41.627	47.6395	23	186.06
6	Control	24.2066	35.471	38.3049	22.5	141.226
7	Control	25.5731	27.8887	59.5481	21.5	174.099
8	Control	27.8788	42.527	51.2709	22	219.203
9	Control	28.4282	47.1019	46.9766	23.5	196.431
10	Control	26.081	43.6881	44.8185	22	202.791
11	Control	21.3232	44.5542	40.9153	22.5	211.403
12	Control	20.7556	40.7699	37.5161	21.5	201.519
13	Control	27.0403	36.3272	59.4311	20.5	160.501
14	Control	25.2971	53.0285	54.5272	23	198.142
15	Control	24.9001	44.682	44.0102	23.5	220.832
16	Control	22.3033	43.0238	38.5224	23	208.455
17	Control	20.6955	42.7803	38.1077	23	198.731
18	Control	22.4811	38.1205	30.6379	23.5	171.372
19	Control	22.0938	42.1578	67.8415	20.5	192.545
20	Control	32.653	43.8091	59.8999	20	212.254
21	Control	21.3748	41.239	55.6778	21	200.445
22	Control	24.9165	42.18	54.4676	20	190.779
23	Control	22.3426	38.6098	50.2356	22	252.298
24	Control	18.0404	34.1292	35.9079	22.5	191.375
25	Control	20.8527	45.8447	67.9855	21	130.732
26	Control	21.6254	40.8144	54.8177	22	177.755
27	Control	20.882	41.8892	53.6947	22	222.245
28	Control	22.7292	41.0854	48.9153	22	163.106
29	Control	22.2633	38.113	47.0129	22	155.583
30	Control	17.3148	34.1844	30.5935	22	161.102
31	Control	22.967	49.2925	65.1316	21	161.639
32	Control	24.8516	48.5162	56.8165	21	195.005
33	Control	20.0862	46.0657	46.7561	21	211.345
34	Control	24.7469	46.7971	36.8255	21	176.942
35	Control	22.9354	37.8375	35.4377	21.5	126.062
36	Control	20.0098	37.0011	43.705	21.5	176.239
37	Control	21.6526	41.2903	55.9757	21	149.942
38	Control	29.257	38.8859	45.1342	22	183.315
39	Control	28.9001	40.1078	42.2237	21	150.279
40	Control	26.251	39.3765	40.6351	21.5	139.84
41	Control	24.9567	39.2801	39.6416	21.5	180.661
42	Control	26.0675	29.9756	31.8391	21.5	136.862
43	Control	20.2246	44.1768	51.7505	21.5	139.056
44	Control	28.6695	33.529	47.0896	22.5	163.507
45	Control	26.9246	42.9909	43.4934	22	133.548
46	Control	26.9954	36.1984	43.1615	22.5	172.009
47	Control	28.9627	34.0361	44.3176	22	165.657
48	Control	24.5918	34.2978	38.6772	22	187.156
49	Control	34.6732	36.3627	52.1574	21	144.499
50	Control	28.4424	44.4503	37.8793	22.5	173.411
51	Control	29.7709	36.4264	34.0206	21	167.01
52	Control	27.7683	38.425	28.9332	22	155.924
53	Control	25.2551	36.2882	26.3205	21.5	103.548
54	Control	24.1046	34.0014	25.0011	22	118.733
55	Urea	24.4005	42.4543	57.2435	23.5	275.262
56	Urea	31.7726	52.2161	59.734	23	283.619
57	Urea	31.5994	58.4282	47.2689	24	312.956
58	Urea	26.2802	50.8767	44.5441	23.5	267.291
59	Urea	24.0434	52.0458	40.7913	22.5	323.304
60	Urea	23.7094	45.0078	38.4731	23.5	256.955
61	Urea	28.3903	46.2658	62.4252	21	297.031
62	Urea	27.9682	54.8742	57.2755	22	270.611
63	Urea	28.7309	51.7243	45.6619	24	304.19
64	Urea	26.3813	48.9523	42.6566	24	364.511
65	Urea	25.8663	43.5605	40.3104	23	229.028
66	Urea	23.2735	50.2784	37.6217	23	227.986
67	Urea	25.6431	45.1055	58.7343	20.5	286.146
68	Urea	28.6066	45.9014	52.7641	22.5	319.595
69	Urea	28.3215	57.7126	43.2371	22	308.573
70	Urea	27.233	51.5491	37.4821	22.5	315.901
71	Urea	24.4537	44.9719	38.7488	22	276.166
72	Urea	23.7094	50.7429	37.3661	22.5	242.47
73	Urea	35.3039	64.8123	64.9448	22	365.565
74	Urea	34.0267	53.729	55.0183	21.5	421.664
75	Urea	39.0995	53.4012	51.3119	21.5	409.211
76	Urea	25.5683	52.871	49.9195	20.5	382.504
77	Urea	39.6641	55.5833	44.2192	22.5	324.777
78	Urea	25.3942	44.8895	38.4854	21.5	344.605
79	Urea	41.2959	67.4938	71.8604	21	290.659
80	Urea	27.2627	64.8245	56.6367	22	409.409
81	Urea	22.1459	52.7941	54.2976	23	423.58
82	Urea	22.4186	56.2415	44.0668	21.5	409.126
83	Urea	24.0842	59.637	44.5455	22	348.634
84	Urea	24.7164	49.4328	36.074	22	258.189
85	Urea	28.8653	58.6551	62.9228	22.5	328.112
86	Urea	23.4051	58.4872	61.0636	21	415.537
87	Urea	23.8021	54.3188	53.9308	22	375.177
88	Urea	24.8385	47.5846	47.6424	21	308.323
89	Urea	22.9142	45.804	43.8199	21.5	289.655
90	Urea	32.8159	48.1236	41.4047	21	259.402
91	Urea	32.151	56.7638	53.2086	21.5	203.568
92	Urea	31.6177	49.9826	40.4047	23.5	358.146
93	Urea	31.4413	52.5144	36.7001	21	260.526
94	Urea	35.2798	52.6162	39.6908	21	221.161
95	Urea	28.8677	54.2045	34.0572	22.5	196.246
96	Urea	21.9281	57.1781	30.3421	22.5	170.36
97	Urea	36.8253	51.3596	50.634	21.5	243.55
98	Urea	31.6177	46.74	34.4019	21.5	196.099
99	Urea	36.0876	56.6276	32.9327	22	339.789
100	Urea	32.0442	50.9762	32.6785	22	286.218
101	Urea	34.3356	38.2974	30.3892	22	212.553
102	Urea	32.4291	36.693	31.8013	20.5	198.665
103	Urea	31.8332	64.557	55.211	21.5	239.389
104	Urea	30.2508	59.1132	40.7007	20.5	277.123
105	Urea	37.3802	49.8483	36.2636	22	300.158
106	Urea	33.662	55.3593	36.1846	21.5	253.689
107	Urea	32.3	47.2092	39.2722	21	204.399
108	Urea	38.3388	45.3516	31.3101	21	184.513
109	Urea+nitrapyrin	31.143	40.5935	61.9203	24	278.366
110	Urea+nitrapyrin	30.3505	50.1258	53.1497	22.5	252.792
111	Urea+nitrapyrin	30.8849	50.4177	46.4476	24	289.345
112	Urea+nitrapyrin	27.2277	49.2818	42.9276	23.5	257.324
113	Urea+nitrapyrin	24.0397	49.2551	38.6621	22	264.086
114	Urea+nitrapyrin	25.1004	43.8883	38.7429	22.5	255.333
115	Urea+nitrapyrin	34.0128	40.6021	67.4161	22	275.331
116	Urea+nitrapyrin	33.4221	48.662	55.274	22.5	237.718
117	Urea+nitrapyrin	31.4045	47.2164	44.0008	23	300.896
118	Urea+nitrapyrin	27.6013	48.46	42.432	22	318.145
119	Urea+nitrapyrin	25.887	43.386	40.2645	23	242.39
120	Urea+nitrapyrin	27.2391	43.9632	35.7586	23.5	201.005
121	Urea+nitrapyrin	30.8431	40.3759	56.292	21	276.849
122	Urea+nitrapyrin	32.3709	49.479	52.2679	23.5	314.802
123	Urea+nitrapyrin	27.6954	51.081	45.7833	21.5	295.12
124	Urea+nitrapyrin	30.405	49.2836	34.7133	23	287.735
125	Urea+nitrapyrin	25.6407	41.4031	37.6112	22	244.011
126	Urea+nitrapyrin	25.1004	39.9935	37.4201	23	228.169
127	Urea+nitrapyrin	48.6546	44.7047	69.7816	22.5	314.603
128	Urea+nitrapyrin	38.3456	42.8947	63.2097	20	305.111
129	Urea+nitrapyrin	33.832	43.0243	57.7877	21	345.721
130	Urea+nitrapyrin	40.659	43.884	50.3748	20.5	299.763
131	Urea+nitrapyrin	37.6996	46.9664	43.4097	20.5	261.881
132	Urea+nitrapyrin	32.5861	40.4952	35.2017	21	216.978
133	Urea+nitrapyrin	45.5015	53.7928	57.145	20	233.393
134	Urea+nitrapyrin	41.7866	48.952	59.504	21	374.102
135	Urea+nitrapyrin	44.6597	45.1669	58.3204	21	290.039
136	Urea+nitrapyrin	33.004	39.9457	48.8865	21	261.293
137	Urea+nitrapyrin	39.8543	41.6355	49.3931	21.5	267.964
138	Urea+nitrapyrin	33.6489	40.719	38.2989	21	229.231
139	Urea+nitrapyrin	44.9142	59.5145	65.8858	20	273.998
140	Urea+nitrapyrin	44.2136	43.5743	61.3563	20.5	269.266
141	Urea+nitrapyrin	41.8739	43.818	52.0654	22.5	263.681
142	Urea+nitrapyrin	40.516	43.6134	43.5107	22	280.528
143	Urea+nitrapyrin	34.4792	44.7967	36.3105	22	264.922
144	Urea+nitrapyrin	38.8664	46.0042	34.6653	21	223.104
145	Urea+nitrapyrin	46.6303	46.5149	59.4714	22	223.007
146	Urea+nitrapyrin	45.5377	42.477	47.7248	22.5	290.291
147	Urea+nitrapyrin	46.4312	49.3285	40.5841	21.5	258.126
148	Urea+nitrapyrin	42.8487	40.0018	37.6385	21	204.261
149	Urea+nitrapyrin	41.7349	39.6014	35.5776	22.5	145.94
150	Urea+nitrapyrin	38.7645	39.3189	37.3816	22.5	126.457
151	Urea+nitrapyrin	44.3612	46.7542	59.0109	21.5	214.54
152	Urea+nitrapyrin	48.4539	40.7799	36.9273	21.5	256.232
153	Urea+nitrapyrin	45.9207	43.0094	42.1445	21.5	279.563
154	Urea+nitrapyrin	45.2988	49.1602	37.7329	22	242.284
155	Urea+nitrapyrin	39.3808	40.3248	38.6772	21.5	176.057
156	Urea+nitrapyrin	35.8154	35.5767	34.1025	21	181.444
157	Urea+nitrapyrin	46.5684	50.1991	52.1059	20.5	218.773
158	Urea+nitrapyrin	51.37	44.9119	43.35	22	273.261
159	Urea+nitrapyrin	48.1401	41.1501	35.1328	22	268.844
160	Urea+nitrapyrin	47.0373	40.7086	33.1874	21.5	223.272
161	Urea+nitrapyrin	39.8188	44.4836	36.5552	21.5	160.999
162	Urea+nitrapyrin	39.0934	44.5953	25.4951	20	153.95

## Sheet: Table 4
	Control					Urea					Urea+nitrapyrin
	Repeat 1	Repeat 2	Repeat 3	Mean	SD	Repeat 1	Repeat 2	Repeat 3	Mean	SD	Repeat 1	Repeat 2	Repeat 3	Mean	SD
Lint yield (t ha-1)	1.88041	2.01667	1.82429	1.90712	0.0989324	2.68888	2.39525	2.34322	2.47578	0.186372	2.7582	2.57294	2.39733	2.57616	0.180461
Aboveground N uptake (t ha-1)	232.354	242.294	236.109	236.919	5.01914	345.965	370.382	354.502	356.95	12.3912	361.938	379.114	368.325	369.792	8.68166
EF of N2O (%)	/	/	/	/	/	1.06431	1.07586	1.02201	1.05406	0.0283488	0.67974	0.735195	0.715191	0.710042	0.0280837
NUE (%)	/	/	/	/	/	50.4935	56.9279	52.6191	53.3469	3.27835	57.5929	60.8091	58.7624	59.0548	1.62791
